# Supplementary material for: Anthocyanin Boosts Electroactive Biofilms Formation and Regulates Intrinsic Catalytic Activity of Single Cells in Escherichia coli for Sustainable Bio-Electrocatalysis in Microbial Fuel Cells
Source: Microorganisms. 2026 Apr 13;14(4):872. doi: 10.3390/microorganisms14040872 (PMC13119018; doi:10.3390/microorganisms14040872)
Supplement: Supplementary file 1 [file microorganisms-14-00872-s001.zip]

Archive with 1 entries (1 files):
- microorganisms-4222850-supplementary.pdf
